# Supplementary material for: Spatial distribution of suspected and confirmed cholera cases in Mwanza City, Northern Tanzania
Source: PLOS Glob Public Health. 2023 Jan 6;3(1):e0001261. doi: 10.1371/journal.pgph.0001261 (PMC10022096; doi:10.1371/journal.pgph.0001261)
Supplement: S1 Data — (XLSX) [file pgph.0001261.s001.xlsx]

## Sheet: CholeraCases
District	Age Category	Sex	Occupation	Water Source	TimetoCamp	Vomiting	Diarrhea	Abdominal Cramps	Dehydration	LabResult	DistKM
Ilemela	1	M	Child	Well	1	Yes	Yes	No	Yes	NA	6.58737
Ilemela	1	M	Child	Well	1	Yes	Yes	No	Yes	Positive	1.71623
Ilemela	1	F	Child	Well	1	Yes	Yes	No	Yes	NA	3.51536
Ilemela	1	M	Child	Well	1	Yes	Yes	No	Yes	Positive	1.02849
Ilemela	1	F	Child	Lake	1	Yes	Yes	No	Yes	Positive	6.66524
Ilemela	1	M	Child	Well	1	Yes	Yes	No	Yes	Positive	1.94386
Ilemela	1	M	Child	Well	3	Yes	Yes	No	Yes	NA	6.03814
Ilemela	1	M	Child	Tap	1	Yes	Yes	No	Yes	Negative	2.82675
Ilemela	1	F	Child	Tap	1	Yes	Yes	No	Yes	NA	1.90827
Ilemela	1	M	Child	Tap	1	Yes	Yes	No	Yes	NA	1.93149
Ilemela	1	F	Child	Tap	1	Yes	Yes	No	Yes	NA	10.6139
Ilemela	1	M	Child	Well	1	Yes	Yes	Yes	Yes	Positive	6.86247
Ilemela	1	F	Child	Tap	1	Yes	Yes	No	Yes	NA	1.37316
Ilemela	1	F	Child	Tap	1	Yes	Yes	No	Yes	NA	16.9559
Ilemela	1	F	Child	Lake	1	Yes	Yes	No	Yes	NA	1.09852
Ilemela	1	F	Child	Tap	2	Yes	Yes	Yes	Yes	Positive	14.8853
Ilemela	1	F	Child	Lake	2	Yes	Yes	No	Yes	NA	3.95413
Ilemela	1	F	Child	Tap	1	Yes	Yes	No	Yes	NA	0.492059
Ilemela	1	F	Child	Lake	1	Yes	Yes	No	Yes	NA	2.1666
Ilemela	1	F	Child	Tap	1	Yes	Yes	No	Yes	NA	10.2289
Ilemela	1	M	Child	Well	2	Yes	Yes	No	Yes	NA	7.42759
Ilemela	1	F	Child	Tap	1	Yes	Yes	No	Yes	NA	0.983894
Ilemela	1	F	Child	Tap	1	Yes	Yes	No	Yes	Positive	8.01522
Ilemela	1	M	Child	Tap	1	Yes	Yes	No	Yes	Positive	1.27463
Ilemela	1	F	Child	Tap	1	Yes	Yes	No	Yes	NA	0.647975
Ilemela	1	M	Child	Lake	1	Yes	Yes	No	Yes	Negative	1.59612
Ilemela	1	M	Child	Lake	1	No	Yes	No	Yes	NA	5.29346
Ilemela	1	F	Child	Lake	1	Yes	Yes	No	Yes	NA	5.23053
Ilemela	1	F	Child	Well	1	Yes	Yes	No	Yes	NA	2.78376
Ilemela	1	F	Child	Lake	2	Yes	Yes	No	Yes	NA	1.88047
Ilemela	1	F	Child	Well	3	Yes	Yes	Yes	Yes	NA	2.46254
Ilemela	1	M	Child	Tap	1	Yes	Yes	No	Yes	NA	0.650203
Ilemela	1	M	Child	Tap	1	Yes	Yes	No	Yes	NA	1.54786
Ilemela	1	M	Child	Tap	1	Yes	Yes	No	Yes	Positive	3.19246
Ilemela	1	M	Child	Well	2	Yes	Yes	No	Yes	Positive	3.27523
Ilemela	1	M	Child	Tap	2	Yes	Yes	No	Yes	Negative	1.09176
Ilemela	1	M	Child	Tap	2	Yes	Yes	No	Yes	NA	3.71071
Ilemela	1	M	Child	Well	1	Yes	Yes	No	Yes	Positive	0.250577
Ilemela	1	F	Child	Lake	1	Yes	Yes	Yes	Yes	Positive	5.03439
Ilemela	1	M	Child	Lake	1	Yes	Yes	No	Yes	NA	1.86774
Ilemela	1	M	Child	Well	1	Yes	Yes	No	Yes	NA	5.43109
Ilemela	1	F	Child	Well	1	Yes	Yes	No	Yes	Positive	3.81697
Ilemela	1	M	Child	Well	1	Yes	Yes	No	Yes	Positive	9.09263
Ilemela	1	M	Child	Tap	1	Yes	Yes	No	Yes	NA	0.930209
Ilemela	1	M	Child	Tap	2	Yes	Yes	No	Yes	Positive	3.31426
Ilemela	1	F	Child	Tap	1	Yes	Yes	No	Yes	NA	17.062
Ilemela	1	M	Child	Tap	2	Yes	Yes	Yes	Yes	Positive	14.2236
Ilemela	1	M	Child	Well	2	Yes	Yes	No	Yes	Positive	1.78978
Ilemela	1	M	Child	Lake	2	Yes	Yes	No	Yes	NA	5.73951
Ilemela	1	M	Child	NR	1	Yes	Yes	No	Yes	NA	3.31687
Ilemela	1	M	Child	Lake	1	Yes	Yes	No	Yes	Positive	4.58537
Ilemela	1	F	Child	Lake	1	Yes	Yes	No	Yes	Positive	3.95839
Ilemela	1	F	Child	Tap	1	Yes	Yes	No	Yes	Positive	6.57854
Ilemela	1	M	Child	Tap	1	Yes	Yes	N0	Yes	Negative	12.7855
Ilemela	1	M	Child	Tap	1	Yes	Yes	No	Yes	Positive	2.7497
Ilemela	1	F	Child	Tap	1	Yes	Yes	No	Yes	Positive	3.30013
Ilemela	2	M	Child	Well	1	Yes	Yes	No	Yes	NA	7.45421
Ilemela	2	F	Child	Tap	2	Yes	Yes	No	Yes	NA	0.872637
Ilemela	2	F	Child	Well	2	Yes	Yes	No	Yes	NA	1.09903
Ilemela	2	M	Child	Well	1	Yes	Yes	No	Yes	NA	2.05529
Ilemela	2	F	Child	Lake	2	Yes	Yes	No	Yes	Positive	5.37669
Ilemela	2	F	Child	Well	2	Yes	Yes	Yes	Yes	Positive	2.40563
Ilemela	2	M	Child	Lake	2	Yes	Yes	No	Yes	NA	0.0981458
Ilemela	2	M	Child	Well	1	Yes	Yes	No	Yes	NA	4.99689
Ilemela	2	F	Child	Well	2	Yes	Yes	No	Yes	NA	1.476
Ilemela	2	F	Child	Tap	1	Yes	Yes	No	Yes	NA	1.17674
Ilemela	2	M	Child	Tap	1	Yes	Yes	No	Yes	Positive	1.21285
Ilemela	2	M	Child	Tap	3	Yes	Yes	No	Yes	Positive	2.66862
Ilemela	2	F	Child	Lake	1	Yes	Yes	No	Yes	NA	4.79659
Ilemela	2	M	Child	Tap	1	Yes	Yes	No	Yes	NA	1.26929
Ilemela	2	F	Child	Tap	1	Yes	Yes	No	Yes	Positive	3.45424
Ilemela	2	M	Child	Lake	1	Yes	Yes	No	Yes	NA	1.76731
Ilemela	2	M	Child	Lake	1	Yes	Yes	No	Yes	NA	1.27793
Ilemela	2	M	Child	Lake	1	Yes	Yes	No	Yes	NA	1.17699
Ilemela	2	M	Child	Well	1	Yes	Yes	No	Yes	Positive	6.43769
Ilemela	2	F	Child	Lake	2	Yes	Yes	No	Yes	NA	3.3503
Ilemela	2	M	Child	Lake	3	Yes	Yes	Yes	Yes	Positive	1.40333
Ilemela	2	M	Child	Well	1	Yes	Yes	No	Yes	Negative	8.49235
Ilemela	2	F	Child	Well	1	Yes	Yes	No	Yes	NA	3.09306
Ilemela	2	M	Child	Lake	1	Yes	Yes	Yes	Yes	NA	2.66469
Ilemela	2	F	Child	Well	1	Yes	Yes	No	Yes	NA	1.21064
Ilemela	2	F	Child	Well	2	Yes	Yes	No	Yes	NA	5.0223
Ilemela	2	F	Child	Tap	1	Yes	Yes	No	Yes	Positive	3.6863
Ilemela	2	M	Driver	Tap	2	Yes	Yes	No	Yes	NA	4.93132
Ilemela	2	F	Child	Tap	2	Yes	Yes	No	Yes	Positive	6.89224
Ilemela	2	M	Child	Lake	2	Yes	Yes	No	No	Positive	0.427679
Ilemela	2	F	Child	Well	2	Yes	Yes	No	Yes	NA	1.54982
Ilemela	2	M	Child	Tap	1	Yes	Yes	No	No	NA	2.62172
Ilemela	2	M	Child	Tap	3	Yes	Yes	No	Yes	Positive	3.67852
Ilemela	2	F	Child	Well	1	Yes	Yes	No	Yes	Positive	0.579138
Ilemela	2	M	Child	Lake	1	Yes	Yes	No	Yes	NA	2.42569
Ilemela	2	M	Child	Tap	1	Yes	Yes	No	Yes	NA	1.53776
Ilemela	2	M	Child	Well	1	Yes	Yes	No	Yes	NA	0.83598
Ilemela	2	M	Child	Well	2	Yes	Yes	No	Yes	NA	2.24952
Ilemela	2	M	Child	Well	1	Yes	Yes	Yes	Yes	NA	3.53207
Ilemela	2	M	Child	Well	2	Yes	Yes	No	Yes	NA	1.09042
Ilemela	2	M	Child	Well	2	Yes	Yes	No	Yes	NA	0.743049
Ilemela	2	F	Child	Tap	1	Yes	Yes	No	Yes	Positive	0.931671
Ilemela	2	F	Child	Tap	1	Yes	Yes	No	Yes	Positive	3.45295
Ilemela	2	F	Child	Tap	1	Yes	Yes	Yes	Yes	Positive	1.1369
Ilemela	2	M	Child	Tap	2	Yes	Yes	No	Yes	Positive	2.37647
Ilemela	2	F	Child	Tap	2	Yes	Yes	Yes	Yes	Positive	1.57137
Ilemela	2	F	Student	Lake	1	Yes	Yes	No	Yes	NA	5.67183
Ilemela	2	F	Student	Well	1	Yes	Yes	No	Yes	NA	1.09006
Ilemela	2	F	Student	Well	1	Yes	Yes	No	Yes	NA	1.72524
Ilemela	2	M	Student	Lake	1	Yes	Yes	No	Yes	Positive	5.04772
Ilemela	2	M	Student	Lake	2	Yes	Yes	No	Yes	Positive	1.86848
Ilemela	2	M	Student	Lake	1	Yes	Yes	No	Yes	NA	2.09396
Ilemela	2	F	Student	Lake	1	Yes	Yes	No	Yes	NA	3.65786
Ilemela	2	F	Food Service	Well	2	Yes	Yes	No	Yes	Negative	0.634552
Ilemela	2	M	Other	Well	1	Yes	Yes	No	Yes	Positive	13.71
Ilemela	2	F	House Wife	Tap	1	Yes	Yes	No	Yes	Negative	3.40968
Ilemela	2	F	Food Service	Tap	2	Yes	Yes	No	Yes	Negative	3.2874
Ilemela	2	M	Child	Tap	3	Yes	Yes	No	Yes	Positive	2.25502
Ilemela	2	F	Peasant	Well	2	Yes	Yes	No	Yes	Positive	0.98479
Ilemela	2	F	Fishing	Lake	1	Yes	Yes	No	Yes	NA	0.229213
Ilemela	2	M	Student	Lake	1	Yes	Yes	No	Yes	NA	2.55507
Ilemela	2	F	Peasant	Well	1	Yes	Yes	No	Yes	NA	1.83993
Ilemela	2	M	Student	Well	1	Yes	Yes	No	Yes	NA	7.78226
Ilemela	2	M	Student	Tap	1	Yes	Yes	No	Yes	NA	1.11901
Ilemela	2	F	Food Service	Well	1	Yes	Yes	No	No	Negative	0.747263
Ilemela	3	M	Fishing	Well	1	Yes	Yes	No	Yes	NA	1.81006
Ilemela	3	M	Peasant	Lake	1	Yes	Yes	No	Yes	NA	1.98182
Ilemela	3	F	Peasant	Well	2	Yes	Yes	No	Yes	Positive	4.73147
Ilemela	3	F	House Wife	Tap	1	Yes	Yes	No	Yes	Positive	9.03684
Ilemela	3	F	Student	Tap	1	Yes	Yes	No	Yes	NA	3.24063
Ilemela	3	F	Student	Tap	1	Yes	Yes	No	Yes	Positive	2.47717
Ilemela	3	F	Service	Tap	1	No	Yes	Yes	Yes	NA	0.57019
Ilemela	3	F	Business	Tap	1	Yes	Yes	No	Yes	NA	0.26637
Ilemela	3	F	Food Service	Lake	1	Yes	Yes	No	Yes	NA	1.0286
Ilemela	3	F	Food Service	Lake	2	Yes	Yes	No	Yes	NA	2.13226
Ilemela	3	M	Fishing	Lake	1	Yes	Yes	No	Yes	NA	0.110007
Ilemela	3	M	Peasant	Lake	1	Yes	Yes	No	Yes	NA	2.49017
Ilemela	3	F	Other	NR	1	Yes	Yes	No	Yes	Positive	0.593002
Ilemela	3	M	Food Service	Lake	1	Yes	Yes	No	Yes	NA	3.86248
Ilemela	3	F	Peasant	Well	2	Yes	Yes	No	Yes	NA	5.13773
Ilemela	3	F	House Wife	Tap	1	Yes	Yes	No	Yes	NA	3.54676
Ilemela	3	F	House Wife	Tap	1	Yes	Yes	No	Yes	NA	3.65676
Ilemela	3	M	Peasant	Well	2	Yes	Yes	No	Yes	NA	9.12271
Ilemela	3	M	Fishing	Lake	2	Yes	Yes	No	No	Positive	0.508593
Ilemela	3	M	Fishing	Lake	2	Yes	Yes	No	No	Positive	0.774545
Ilemela	3	M	Fishing	Lake	1	Yes	Yes	No	Yes	NA	0.264987
Ilemela	3	F	Fishing	Lake	1	Yes	Yes	No	Yes	NA	0.158675
Ilemela	3	M	Fishing	Lake	2	Yes	Yes	No	Yes	NA	0.177684
Ilemela	3	F	Student	Well	1	Yes	Yes	No	Yes	NA	3.12991
Ilemela	3	F	Business	Well	1	Yes	Yes	No	Yes	NA	0.432812
Ilemela	3	F	Food Service	Lake	1	Yes	Yes	No	Yes	NA	0.431171
Ilemela	3	M	Fishing	Well	1	Yes	Yes	No	Yes	NA	1.66263
Ilemela	3	F	Fishing	Lake	1	Yes	Yes	No	Yes	NA	2.15454
Ilemela	3	F	Fishing	Lake	1	Yes	Yes	No	Yes	NA	2.43578
Ilemela	3	M	Food Service	Lake	1	Yes	Yes	No	Yes	Positive	1.18796
Ilemela	3	M	Fishing	Lake	1	Yes	Yes	No	Yes	NA	4.58781
Ilemela	3	M	Driver	Well	1	Yes	Yes	No	Yes	Positive	4.36117
Ilemela	3	M	Service	Lake	1	Yes	Yes	No	Yes	NA	1.90473
Ilemela	3	M	Fishing	Lake	2	Yes	Yes	No	Yes	NA	0.771069
Ilemela	3	M	Fishing	Lake	2	Yes	Yes	No	Yes	NA	6.67747
Ilemela	3	M	Fishing	Lake	1	Yes	Yes	No	Yes	Positive	10.8906
Ilemela	3	M	Driver	Tap	1	Yes	Yes	No	Yes	NA	12.4326
Ilemela	3	F	House Wife	Well	1	Yes	Yes	No	Yes	Positive	2.28293
Ilemela	3	M	Driver	Tap	2	Yes	Yes	No	Yes	Positive	2.34559
Ilemela	3	M	Driver	Tap	2	Yes	Yes	No	Yes	NA	0.736173
Ilemela	3	F	House Wife	Tap	2	Yes	Yes	No	Yes	Positive	7.14301
Ilemela	3	F	Food Service	Tap	2	Yes	Yes	No	Yes	NA	1.53271
Ilemela	3	F	Student	Tap	3	Yes	Yes	Yes	Yes	NA	6.06754
Ilemela	3	F	Food Service	Lake	1	Yes	Yes	No	Yes	Negative	1.33268
Ilemela	3	M	Driver	Well	1	Yes	Yes	No	Yes	Positive	2.01371
Ilemela	3	F	Business	Tap	2	Yes	Yes	Yes	Yes	Positive	0.92301
Ilemela	3	F	Food Service	Lake	1	Yes	Yes	No	Yes	Positive	1.43576
Ilemela	3	F	Peasant	Lake	1	Yes	Yes	No	Yes	NA	0.729495
Ilemela	3	F	Student	Well	1	Yes	Yes	No	Yes	Positive	0.650094
Ilemela	3	F	Food Service	Lake	2	Yes	Yes	No	Yes	NA	1.26603
Ilemela	3	M	Fishing	Lake	2	Yes	Yes	No	Yes	NA	0.432812
Ilemela	3	F	House Wife	Well	3	Yes	Yes	No	Yes	NA	7.38356
Ilemela	3	F	Peasant	Tap	1	Yes	Yes	No	Yes	NA	6.23116
Ilemela	3	F	Peasant	Tap	1	Yes	Yes	No	Yes	NA	1.11998
Ilemela	3	M	Fishing	Well	1	No	Yes	No	Yes	NA	11.959
Ilemela	3	M	Fishing	Tap	1	No	Yes	Yes	Yes	Positive	2.56452
Ilemela	3	F	House Wife	Tap	2	Yes	Yes	Yes	Yes	NA	7.15739
Ilemela	3	F	Business	Tap	3	No	Yes	Yes	Yes	Positive	7.8207
Ilemela	3	M	Fishing	Lake	1	Yes	Yes	No	Yes	Positive	0.615388
Ilemela	3	M	Fishing	Lake	2	Yes	Yes	No	Yes	NA	1.59815
Ilemela	3	M	Driver	Lake	2	Yes	Yes	No	Yes	NA	0.260693
Ilemela	3	M	Business	Tap	3	Yes	Yes	Yes	Yes	Positive	16.8868
Ilemela	3	M	Fishing	Lake	2	Yes	Yes	No	Yes	NA	0.0952279
Ilemela	3	M	Fishing	Lake	1	Yes	Yes	No	Yes	NA	5.33345
Ilemela	3	M	Fishing	Well	1	Yes	Yes	No	Yes	Positive	1.43251
Ilemela	3	M	Driver	Lake	2	Yes	Yes	No	Yes	Positive	4.38102
Ilemela	3	M	Fishing	NR	2	Yes	Yes	Yes	Yes	Positive	0.30917
Ilemela	3	M	Driver	Well	2	Yes	Yes	No	Yes	Positive	6.71724
Ilemela	3	F	Food Service	Tap	1	Yes	Yes	No	No	Positive	2.67255
Ilemela	3	F	House Wife	Lake	3	Yes	Yes	No	No	Positive	0.925336
Ilemela	3	M	Peasant	Lake	2	No	Yes	No	Yes	Positive	8.92915
Ilemela	3	M	Other	Well	1	Yes	Yes	No	Yes	NA	0.777071
Ilemela	3	F	Peasant	Well	1	Yes	Yes	No	Yes	NA	7.56385
Ilemela	3	M	Fishing	Lake	1	Yes	Yes	No	Yes	NA	3.48373
Ilemela	3	M	Fishing	Lake	1	Yes	Yes	No	Yes	NA	6.38328
Ilemela	3	F	Food Service	Well	1	Yes	Yes	No	Yes	Negative	2.34553
Ilemela	3	M	Fishing	Lake	1	Yes	Yes	No	Yes	Negative	3.04524
Ilemela	3	M	Fishing	Lake	2	Yes	Yes	No	Yes	NA	1.81006
Ilemela	3	M	Service	Lake	2	Yes	Yes	No	Yes	NA	0.734412
Ilemela	3	M	Peasant	Well	2	Yes	Yes	No	Yes	NA	5.52297
Ilemela	3	M	Fishing	Well	2	Yes	Yes	No	Yes	NA	1.29033
Ilemela	3	M	Food Service	Lake	2	Yes	Yes	No	Yes	NA	10.2661
Ilemela	3	M	Peasant	Well	1	Yes	Yes	No	Yes	NA	9.50275
Ilemela	3	M	Peasant	Tap	1	Yes	Yes	No	Yes	NA	2.53276
Ilemela	3	M	Driver	Tap	1	Yes	Yes	No	Yes	Negative	3.38331
Ilemela	3	F	Other	Tap	2	Yes	Yes	No	Yes	NA	2.45558
Ilemela	3	M	Fishing	Lake	1	Yes	Yes	No	No	Negative	0.253236
Ilemela	3	M	Fishing	Lake	2	Yes	Yes	No	Yes	Positive	0.24264
Ilemela	3	M	Fishing	Lake	2	Yes	Yes	No	No	Positive	1.02023
Ilemela	3	M	Peasant	Well	3	Yes	Yes	No	Yes	Positive	0.376174
Ilemela	3	F	Peasant	Well	1	Yes	Yes	No	Yes	NA	1.81006
Ilemela	3	F	Business	Lake	1	Yes	Yes	No	Yes	NA	2.57037
Ilemela	3	F	Peasant	Lake	1	Yes	Yes	No	Yes	NA	0.755888
Ilemela	3	F	Peasant	Well	1	Yes	Yes	No	Yes	NA	4.04458
Ilemela	3	F	Peasant	Lake	2	Yes	Yes	Yes	Yes	Positive	1.91049
Ilemela	3	M	Business	Well	2	Yes	Yes	Yes	Yes	NA	0.986162
Ilemela	3	F	Business	Lake	2	Yes	Yes	No	Yes	NA	2.45803
Ilemela	3	M	Driver	Lake	2	Yes	Yes	No	Yes	NA	1.16538
Ilemela	3	M	Fishing	Lake	2	Yes	Yes	No	Yes	NA	4.89757
Ilemela	3	M	Peasant	Lake	3	Yes	Yes	No	Yes	NA	8.3897
Ilemela	3	F	House Wife	Tap	1	Yes	Yes	No	Yes	NA	2.36108
Ilemela	3	F	House Wife	Tap	1	Yes	Yes	No	Yes	NA	0.480961
Ilemela	3	M	Business	Tap	2	Yes	Yes	No	Yes	Positive	0.866976
Ilemela	3	M	Fishing	Lake	1	Yes	Yes	No	Yes	Positive	0.74748
Ilemela	3	M	Fishing	Lake	1	Yes	Yes	No	Yes	Positive	2.10578
Ilemela	3	F	House Wife	Well	1	Yes	Yes	No	Yes	NA	3.63525
Ilemela	3	F	Peasant	Lake	2	Yes	Yes	No	Yes	Positive	1.44387
Ilemela	3	M	Fishing	Lake	2	Yes	Yes	No	No	Positive	1.31258
Ilemela	3	M	Fishing	Lake	1	Yes	Yes	No	Yes	NA	0.16422
Ilemela	3	M	Fishing	NR	1	Yes	Yes	No	Yes	NA	6.44479
Ilemela	3	M	Peasant	Well	1	Yes	Yes	No	Yes	NA	0.440632
Ilemela	3	M	Fishing	Well	1	Yes	Yes	No	Yes	Positive	0.500316
Ilemela	3	F	Food Service	Tap	2	No	Yes	No	Yes	Positive	1.8389
Ilemela	3	F	House Wife	Well	3	Yes	Yes	No	Yes	NA	2.59614
Ilemela	3	M	Peasant	Lake	1	Yes	Yes	No	Yes	NA	9.06724
Ilemela	3	F	Peasant	Well	1	Yes	Yes	No	Yes	NA	0.979003
Ilemela	3	M	Fishing	Lake	1	Yes	Yes	No	Yes	NA	1.20914
Ilemela	3	M	Business	Tap	1	Yes	Yes	No	Yes	NA	3.80402
Ilemela	3	M	Driver	Tap	1	Yes	Yes	No	Yes	Positive	1.4419
Ilemela	3	M	Food Service	Tap	2	Yes	Yes	No	Yes	Positive	7.12064
Ilemela	3	M	Fishing	Well	1	Yes	Yes	No	Yes	Positive	1.99103
Ilemela	3	F	Food Service	Well	1	Yes	Yes	No	Yes	NA	2.12622
Ilemela	3	F	House Wife	Lake	1	Yes	Yes	No	Yes	Positive	5.09092
Ilemela	3	F	Food Service	Lake	1	Yes	Yes	No	Yes	Positive	0.474373
Ilemela	3	F	Food Service	Well	1	Yes	Yes	No	Yes	Positive	1.66239
Ilemela	3	M	Peasant	Well	2	Yes	Yes	No	No	Positive	2.51993
Ilemela	3	F	Peasant	Well	2	Yes	Yes	Yes	Yes	Positive	2.04036
Ilemela	3	M	Fishing	Lake	1	Yes	Yes	No	Yes	NA	4.6138
Ilemela	3	F	Fishing	Lake	1	Yes	Yes	No	Yes	NA	2.41806
Ilemela	3	M	Peasant	Lake	1	Yes	Yes	No	Yes	NA	1.78595
Ilemela	3	F	House Wife	Lake	1	Yes	Yes	No	Yes	NA	0.674398
Ilemela	3	M	Fishing	Well	1	Yes	Yes	No	Yes	NA	7.63164
Ilemela	3	M	Business	Lake	1	Yes	Yes	No	Yes	Positive	4.66596
Ilemela	3	F	Food Service	Well	1	Yes	Yes	No	Yes	NA	6.01613
Ilemela	3	M	Fishing	Well	2	Yes	Yes	No	Yes	NA	1.32065
Ilemela	3	M	Fishing	Lake	2	Yes	Yes	No	Yes	NA	9.02929
Ilemela	3	M	Peasant	Lake	1	Yes	Yes	No	Yes	NA	7.72307
Ilemela	3	F	Business	Tap	1	Yes	Yes	No	Yes	NA	3.31468
Ilemela	3	M	Peasant	Tap	1	Yes	Yes	No	Yes	Positive	3.30683
Ilemela	3	F	Peasant	Tap	1	Yes	Yes	No	Yes	Negative	0.861198
Ilemela	3	F	Business	Tap	1	Yes	Yes	No	Yes	NA	0.392145
Ilemela	3	M	Driver	Well	1	Yes	Yes	No	Yes	Positive	3.27353
Ilemela	3	M	Fishing	Well	1	Yes	Yes	No	Yes	NA	0.79436
Ilemela	3	F	Peasant	Lake	1	Yes	Yes	No	Yes	NA	2.13972
Ilemela	3	M	Fishing	Lake	1	Yes	Yes	No	Yes	NA	1.49823
Ilemela	3	F	Peasant	NR	1	Yes	Yes	No	Yes	Negative	1.57255
Ilemela	3	M	Peasant	Lake	2	Yes	Yes	No	Yes	NA	2.89439
Ilemela	3	M	Driver	Tap	1	Yes	Yes	Yes	Yes	NA	8.05438
Ilemela	3	M	Driver	Tap	1	Yes	Yes	No	Yes	NA	3.55978
Ilemela	3	F	Service	Tap	1	Yes	Yes	No	Yes	NA	1.73202
Ilemela	3	M	Driver	Tap	1	Yes	Yes	Yes	Yes	NA	3.31038
Ilemela	3	M	Driver	Tap	1	Yes	Yes	No	Yes	Negative	3.15944
Ilemela	3	M	Other	Well	2	Yes	Yes	No	Yes	NA	8.77625
Ilemela	3	M	Driver	Tap	3	Yes	Yes	No	Yes	Positive	3.33679
Ilemela	3	M	Fishing	Lake	1	Yes	Yes	No	Yes	NA	4.44141
Ilemela	3	M	Driver	Lake	1	Yes	Yes	No	Yes	NA	2.02959
Ilemela	3	F	Food Service	Well	1	Yes	Yes	No	Yes	Positive	4.11035
Ilemela	3	M	Fishing	Lake	2	Yes	Yes	No	No	Positive	0.777204
Ilemela	3	F	Food Service	Lake	2	Yes	Yes	No	Yes	Positive	2.54849
Ilemela	3	F	Food Service	Lake	1	Yes	Yes	No	Yes	NA	0.242273
Ilemela	3	F	Peasant	Tap	1	Yes	Yes	No	Yes	Positive	2.367
Ilemela	3	F	Peasant	Lake	1	Yes	Yes	No	Yes	Positive	0.808341
Ilemela	3	M	Driver	Well	1	Yes	Yes	No	Yes	NA	5.56041
Ilemela	3	F	Fishing	Lake	1	Yes	Yes	No	Yes	NA	1.7193
Ilemela	3	M	Fishing	NR	1	Yes	Yes	Yes	Yes	NA	1.53546
Ilemela	3	M	Driver	Well	1	Yes	Yes	No	Yes	NA	1.45695
Ilemela	3	M	Other	Well	1	Yes	Yes	No	Yes	NA	1.87497
Ilemela	3	M	Fishing	Lake	1	Yes	Yes	No	Yes	NA	4.25893
Ilemela	3	M	Driver	Well	1	Yes	Yes	No	Yes	NA	1.32249
Ilemela	3	F	House Wife	Well	1	Yes	Yes	No	Yes	NA	1.05495
Ilemela	3	F	Food Service	Lake	2	Yes	Yes	No	Yes	NA	0.7979
Ilemela	3	M	Other	NR	2	Yes	Yes	Yes	Yes	Positive	0.680667
Ilemela	3	F	Business	Tap	1	Yes	Yes	Yes	Yes	Positive	2.14035
Ilemela	3	M	Fishing	Lake	1	Yes	Yes	No	Yes	NA	2.55197
Ilemela	3	F	Food Service	Well	1	Yes	Yes	No	Yes	NA	1.94144
Ilemela	3	F	Food Service	Well	1	Yes	Yes	No	Yes	NA	2.81601
Ilemela	3	F	Peasant	Well	1	Yes	Yes	No	Yes	NA	2.23688
Ilemela	3	F	House Wife	Lake	2	Yes	Yes	No	No	Positive	0.998881
Ilemela	3	M	Driver	Well	2	Yes	Yes	No	Yes	NA	3.64387
Ilemela	3	M	Fishing	Lake	2	Yes	Yes	No	No	Positive	1.57762
Ilemela	3	M	Service	Well	3	Yes	Yes	No	No	Positive	0.374627
Ilemela	3	F	Peasant	Lake	2	Yes	Yes	No	Yes	NA	0.0687592
Ilemela	3	F	House Wife	Lake	1	Yes	Yes	No	Yes	NA	4.46161
Ilemela	3	M	Business	Tap	2	Yes	Yes	No	Yes	NA	0.248742
Ilemela	3	M	Business	Tap	2	Yes	Yes	No	Yes	NA	2.78105
Ilemela	3	M	Driver	Tap	3	Yes	Yes	Yes	Yes	Negative	2.2383
Ilemela	3	M	Fishing	Lake	1	Yes	Yes	No	Yes	NA	0.971012
Ilemela	3	M	Business	Well	2	Yes	Yes	No	Yes	Positive	1.09174
Ilemela	3	M	Peasant	Well	2	Yes	Yes	No	Yes	Positive	0.854989
Ilemela	3	M	Fishing	Lake	3	Yes	Yes	No	Yes	Negative	1.21797
Ilemela	3	M	Fishing	Lake	1	Yes	Yes	No	Yes	NA	0.0320718
Ilemela	3	M	Fishing	Lake	1	Yes	Yes	No	Yes	Positive	1.65594
Ilemela	3	M	Peasant	Well	1	No	Yes	No	Yes	NA	5.83971
Ilemela	3	M	Fishing	Lake	1	Yes	Yes	No	Yes	NA	4.63686
Ilemela	3	M	Fishing	Well	1	Yes	Yes	No	Yes	Positive	1.42301
Ilemela	3	M	Fishing	Lake	2	Yes	Yes	No	Yes	Negative	1.77203
Ilemela	3	M	Peasant	Well	2	Yes	Yes	No	Yes	Positive	1.23883
Ilemela	3	F	Peasant	Lake	2	Yes	Yes	No	Yes	NA	3.06809
Ilemela	3	F	House Wife	Tap	1	Yes	Yes	No	Yes	Positive	0.793923
Ilemela	3	M	Fishing	Tap	1	Yes	Yes	No	Yes	Positive	0.993859
Ilemela	3	M	Other	Tap	1	Yes	Yes	No	Yes	NA	3.1507
Ilemela	3	M	Fishing	Tap	1	Yes	Yes	No	Yes	Positive	11.227
Ilemela	3	F	Food Service	Tap	2	Yes	Yes	No	Yes	NA	8.15215
Ilemela	3	M	Other	Tap	2	Yes	Yes	No	Yes	NA	0.88591
Ilemela	3	F	Business	Tap	2	Yes	Yes	Yes	Yes	NA	3.19177
Ilemela	3	F	Food Service	Well	1	Yes	Yes	No	No	Positive	0.752387
Ilemela	3	F	Peasant	Lake	1	Yes	Yes	No	No	Positive	3.23525
Ilemela	3	F	Food Service	Lake	1	Yes	Yes	No	Yes	NA	1.05407
Ilemela	3	M	Driver	Well	1	Yes	Yes	No	Yes	NA	4.16037
Ilemela	3	M	Driver	Well	1	Yes	Yes	No	Yes	Negative	4.41696
Ilemela	3	M	Driver	Well	1	Yes	Yes	No	Yes	Negative	2.86101
Ilemela	3	M	Fishing	Well	1	Yes	Yes	No	No	Positive	1.8692
Ilemela	3	M	Peasant	Lake	2	Yes	Yes	No	No	Positive	2.34351
Ilemela	3	F	Peasant	Lake	2	Yes	Yes	No	Yes	Positive	0.629976
Ilemela	3	M	Fishing	Well	2	Yes	Yes	No	Yes	Positive	4.73111
Ilemela	3	F	Peasant	Lake	3	Yes	Yes	No	Yes	Positive	2.49939
Ilemela	3	M	Fishing	Lake	1	Yes	Yes	No	Yes	NA	1.00532
Ilemela	3	F	Food Service	Well	1	Yes	Yes	No	Yes	NA	4.15955
Ilemela	3	M	Driver	Well	2	Yes	Yes	No	Yes	NA	3.54726
Ilemela	3	M	Driver	Well	2	Yes	Yes	No	Yes	NA	1.51496
Ilemela	3	M	Business	Tap	1	Yes	Yes	No	Yes	NA	1.24714
Ilemela	3	M	Driver	Tap	3	Yes	Yes	Yes	Yes	NA	2.66886
Ilemela	3	M	Fishing	Tap	3	Yes	Yes	Yes	Yes	NA	3.25675
Ilemela	3	F	Food Service	Lake	1	Yes	Yes	No	Yes	NA	1.99931
Ilemela	3	F	Fishing	Lake	1	Yes	Yes	No	Yes	NA	0.276979
Ilemela	3	F	House Wife	Well	1	Yes	Yes	No	Yes	Negative	4.91111
Ilemela	3	F	Food Service	Well	1	Yes	Yes	No	Yes	NA	6.39965
Ilemela	3	M	Service	Tap	2	Yes	Yes	Yes	Yes	NA	0.889743
Ilemela	3	F	Peasant	Lake	2	Yes	Yes	No	Yes	NA	3.52093
Ilemela	3	M	Fishing	Lake	2	Yes	Yes	No	Yes	NA	5.68552
Ilemela	3	M	Fishing	Lake	2	Yes	Yes	No	Yes	NA	5.71488
Ilemela	3	M	Driver	Well	2	Yes	Yes	No	Yes	Negative	5.73903
Ilemela	3	M	Driver	Lake	2	Yes	Yes	No	Yes	NA	12.095
Ilemela	3	M	Driver	Tap	1	Yes	Yes	No	Yes	Positive	2.03509
Ilemela	3	M	Food Service	Lake	1	Yes	Yes	No	Yes	Positive	8.25902
Ilemela	3	F	House Wife	Tap	1	Yes	Yes	No	Yes	NA	2.89093
Ilemela	3	F	House Wife	Tap	1	Yes	Yes	No	Yes	NA	2.64536
Ilemela	3	F	House Wife	Tap	1	Yes	Yes	No	Yes	Negative	1.07381
Ilemela	3	F	House Wife	Tap	1	Yes	Yes	No	Yes	Positive	0.635295
Ilemela	3	F	House Wife	Tap	2	Yes	Yes	No	Yes	NA	2.79855
Ilemela	3	F	Peasant	Tap	2	Yes	Yes	No	Yes	NA	0.611106
Ilemela	3	M	Fishing	Lake	1	Yes	Yes	No	No	Negative	0.482438
Ilemela	3	M	Driver	Well	1	Yes	Yes	No	Yes	NA	1.51523
Ilemela	3	M	Peasant	Lake	1	Yes	Yes	Yes	Yes	Positive	1.15936
Ilemela	3	M	Fishing	Lake	2	Yes	Yes	No	No	Positive	0.396388
Ilemela	3	M	Fishing	Lake	1	Yes	Yes	No	Yes	Positive	8.79412
Ilemela	3	M	Fishing	Lake	1	Yes	Yes	No	Yes	NA	3.54825
Ilemela	3	M	Peasant	Well	1	Yes	Yes	No	Yes	NA	6.02641
Ilemela	3	F	Other	NR	2	Yes	Yes	No	Yes	NA	1.37633
Ilemela	3	F	Business	Lake	2	Yes	Yes	No	Yes	NA	1.01649
Ilemela	3	M	Other	Tap	1	Yes	Yes	No	Yes	Positive	1.14447
Ilemela	3	F	Food Service	Tap	1	Yes	Yes	No	Yes	NA	1.51398
Ilemela	3	M	Business	Tap	1	Yes	Yes	No	Yes	Positive	1.16501
Ilemela	3	F	Business	Tap	2	Yes	Yes	No	Yes	NA	6.7744
Ilemela	3	F	Peasant	Well	1	Yes	Yes	No	Yes	NA	3.12598
Ilemela	3	M	Peasant	Well	2	Yes	Yes	No	Yes	Positive	3.21833
Ilemela	3	M	Driver	Well	2	Yes	Yes	No	Yes	NA	1.19409
Ilemela	3	M	Peasant	Tap	1	Yes	Yes	No	Yes	NA	8.849
Ilemela	3	M	Fishing	Lake	1	Yes	Yes	No	No	Positive	1.69411
Ilemela	3	M	Fishing	Well	1	Yes	Yes	No	Yes	NA	2.70353
Ilemela	3	M	Fishing	Lake	2	Yes	Yes	No	Yes	NA	14.4949
Ilemela	3	M	Fishing	Lake	1	Yes	Yes	No	Yes	NA	1.72499
Ilemela	3	F	Peasant	Well	1	Yes	Yes	No	Yes	NA	4.86735
Ilemela	3	F	Peasant	Well	2	Yes	Yes	No	Yes	Positive	5.23035
Ilemela	3	M	Driver	Tap	1	Yes	Yes	Yes	Yes	NA	1.05163
Ilemela	3	M	Service	Tap	1	Yes	Yes	No	Yes	Positive	3.49169
Ilemela	3	F	House Wife	Tap	1	Yes	Yes	No	Yes	Positive	0.933853
Ilemela	3	M	Driver	Tap	1	Yes	Yes	Yes	Yes	Positive	0.916493
Ilemela	3	M	Fishing	Lake	2	Yes	Yes	No	Yes	Negative	8.61842
Ilemela	3	M	Business	Tap	2	No	Yes	Yes	Yes	Positive	0.789367
Ilemela	3	F	Other	Well	1	Yes	Yes	No	Yes	Positive	2.57126
Ilemela	3	F	Food Service	Well	1	Yes	Yes	No	Yes	Negative	2.98219
Ilemela	3	M	Fishing	Well	1	Yes	Yes	No	Yes	Positive	2.29271
Ilemela	3	M	Peasant	Lake	1	Yes	Yes	Yes	Yes	Negative	5.86693
Ilemela	3	M	Peasant	Lake	1	Yes	Yes	Yes	Yes	Positive	5.03961
Ilemela	3	M	Other	Tap	2	Yes	Yes	No	Yes	Positive	16.8222
Ilemela	3	M	Fishing	Lake	2	Yes	Yes	No	Yes	NA	1.20795
Ilemela	3	M	Fishing	Lake	2	Yes	Yes	No	Yes	NA	1.4672
Ilemela	3	M	Fishing	Lake	2	Yes	Yes	No	Yes	Positive	5.95033
Ilemela	3	M	Business	Tap	2	Yes	Yes	No	Yes	Negative	1.21103
Ilemela	3	M	Fishing	Well	1	Yes	Yes	No	Yes	NA	4.83937
Ilemela	3	F	Food Service	Well	1	Yes	Yes	No	Yes	Positive	3.80282
Ilemela	3	F	Peasant	Well	2	Yes	Yes	No	No	Positive	3.12486
Ilemela	3	F	Food Service	Tap	1	Yes	Yes	No	Yes	NA	3.68529
Ilemela	3	M	Driver	Tap	2	Yes	Yes	No	Yes	NA	3.54606
Ilemela	3	M	Service	Well	2	Yes	Yes	No	No	Positive	0.372221
Ilemela	3	M	Fishing	Lake	2	Yes	Yes	No	Yes	NA	0.147002
Ilemela	3	F	Other	NR	1	Yes	Yes	No	Yes	Positive	2.34058
Ilemela	3	M	Fishing	Lake	1	Yes	Yes	No	Yes	NA	2.51186
Ilemela	3	M	Fishing	Lake	1	Yes	Yes	No	Yes	NA	6.95649
Ilemela	3	M	Fishing	Lake	2	Yes	Yes	No	Yes	NA	6.5845
Ilemela	3	M	Business	Tap	2	Yes	Yes	No	Yes	Negative	0.372729
Ilemela	3	M	Fishing	Lake	3	Yes	Yes	No	Yes	NA	5.17526
Ilemela	3	M	Service	Tap	1	Yes	Yes	No	No	Positive	0.764316
Ilemela	3	M	Business	Tap	2	Yes	Yes	No	Yes	Positive	2.66457
Ilemela	3	F	Food Service	Lake	1	Yes	Yes	No	Yes	Positive	2.26582
Ilemela	3	M	Fishing	Lake	2	Yes	Yes	No	No	Positive	0.641217
Ilemela	3	M	Driver	Well	3	Yes	Yes	No	Yes	Positive	5.35494
Ilemela	3	F	Peasant	Lake	1	Yes	Yes	No	Yes	NA	4.34074
Ilemela	3	M	Other	Well	1	Yes	Yes	No	Yes	NA	5.95139
Ilemela	3	M	Fishing	Well	1	Yes	Yes	No	Yes	NA	3.11518
Ilemela	3	M	Driver	Lake	2	Yes	Yes	No	Yes	NA	4.94052
Ilemela	3	M	Driver	NR	2	Yes	Yes	No	Yes	NA	1.83208
Ilemela	3	M	Business	Tap	2	Yes	Yes	Yes	Yes	NA	7.27896
Ilemela	3	M	Fishing	Lake	1	Yes	Yes	No	Yes	Positive	2.58994
Ilemela	3	M	Fishing	Well	1	Yes	Yes	No	Yes	NA	2.10793
Ilemela	3	M	Fishing	Lake	1	Yes	Yes	No	Yes	NA	2.71233
Ilemela	3	M	Driver	Well	1	Yes	Yes	No	Yes	Positive	5.50956
Ilemela	3	M	Fishing	Lake	1	Yes	Yes	No	Yes	NA	7.51782
Ilemela	3	F	Peasant	Lake	2	Yes	Yes	No	Yes	NA	5.07832
Ilemela	3	M	Driver	Well	2	Yes	Yes	No	Yes	Positive	4.52448
Ilemela	3	F	Business	Tap	1	Yes	Yes	No	Yes	NA	0.506531
Ilemela	3	M	Driver	Tap	2	Yes	Yes	No	Yes	NA	3.46259
Ilemela	3	M	Driver	Tap	2	Yes	Yes	No	Yes	Positive	3.66711
Ilemela	3	F	Business	Tap	2	Yes	Yes	No	Yes	NA	0.612582
Ilemela	3	M	Peasant	Tap	3	Yes	Yes	No	Yes	NA	11.2786
Ilemela	3	F	House Wife	Tap	3	Yes	Yes	No	Yes	Positive	0.769911
Ilemela	3	M	Fishing	Lake	1	Yes	Yes	No	No	Positive	0.778437
Ilemela	3	M	Food Service	Lake	1	Yes	Yes	No	Yes	Positive	1.53957
Ilemela	3	M	Food Service	Lake	1	Yes	Yes	No	Yes	Positive	1.96669
Ilemela	3	F	Food Service	Lake	1	Yes	Yes	No	Yes	NA	1.50003
Ilemela	3	M	Service	Lake	1	Yes	Yes	No	Yes	NA	1.85383
Ilemela	3	M	Fishing	Lake	2	Yes	Yes	No	No	Positive	1.28586
Ilemela	3	M	Other	Well	2	Yes	Yes	No	Yes	Positive	4.23389
Ilemela	3	F	House Wife	Well	2	Yes	Yes	No	Yes	Positive	3.05057
Ilemela	3	M	Fishing	Well	1	Yes	Yes	No	Yes	NA	6.0682
Ilemela	3	M	Fishing	Well	2	Yes	Yes	No	Yes	NA	0.983439
Ilemela	3	M	Other	Well	2	Yes	Yes	No	Yes	Positive	4.94045
Ilemela	3	M	Fishing	Lake	2	Yes	Yes	No	Yes	Positive	3.76877
Ilemela	3	M	Driver	Tap	2	Yes	Yes	No	Yes	NA	1.5225
Ilemela	3	M	Fishing	Lake	2	Yes	Yes	No	Yes	NA	3.12071
Ilemela	3	M	Fishing	Lake	3	Yes	Yes	No	Yes	Positive	2.3145
Ilemela	3	M	Fishing	Well	1	Yes	Yes	No	Yes	NA	2.71819
Ilemela	3	M	Fishing	Lake	1	Yes	Yes	No	Yes	NA	2.37366
Ilemela	3	F	Peasant	Well	1	Yes	Yes	No	Yes	Positive	3.79003
Ilemela	3	F	Peasant	Well	1	Yes	Yes	No	Yes	NA	5.8958
Ilemela	3	F	House Wife	Tap	2	Yes	Yes	No	Yes	NA	4.34775
Ilemela	3	F	House Wife	Tap	2	Yes	Yes	No	Yes	NA	2.57669
Ilemela	3	M	Food Service	Well	1	Yes	Yes	No	Yes	Positive	3.54576
Ilemela	3	M	Fishing	Lake	2	Yes	Yes	No	No	Positive	0.625107
Ilemela	3	M	Fishing	Lake	1	Yes	Yes	No	Yes	NA	0.301994
Ilemela	3	F	Food Service	Lake	1	Yes	Yes	No	Yes	Positive	1.39184
Ilemela	3	F	Food Service	Lake	2	Yes	Yes	No	Yes	NA	0.999485
Ilemela	3	M	Fishing	Lake	3	Yes	Yes	No	Yes	NA	9.78683
Ilemela	3	F	Food Service	Tap	2	Yes	Yes	No	Yes	NA	1.79676
Ilemela	3	F	House Wife	Lake	2	Yes	Yes	No	Yes	NA	1.36169
Ilemela	3	M	Fishing	Lake	2	Yes	Yes	No	No	Negative	2.34724
Ilemela	3	F	House Wife	Lake	1	Yes	Yes	No	Yes	NA	0.164238
Ilemela	3	M	Fishing	Well	1	Yes	Yes	No	Yes	Positive	3.004
Ilemela	3	M	Fishing	Lake	2	Yes	Yes	No	Yes	NA	13.6404
Ilemela	3	F	House Wife	Tap	2	Yes	Yes	No	Yes	NA	11.0818
Ilemela	3	F	House Wife	Tap	1	Yes	Yes	No	Yes	NA	0.806362
Ilemela	3	M	Fishing	Lake	2	Yes	Yes	Yes	Yes	NA	4.0899
Ilemela	3	M	Fishing	Lake	2	Yes	Yes	Yes	Yes	Positive	3.00692
Ilemela	3	M	Peasant	Lake	1	Yes	Yes	No	Yes	NA	4.69953
Ilemela	3	M	Peasant	NR	3	Yes	Yes	Yes	Yes	Positive	2.29404
Ilemela	3	F	House Wife	Tap	1	Yes	Yes	No	Yes	NA	1.17168
Ilemela	3	M	Fishing	Lake	1	Yes	Yes	No	Yes	NA	4.50353
Ilemela	3	M	Fishing	Well	1	Yes	Yes	No	Yes	NA	2.55225
Ilemela	3	M	Peasant	Lake	2	Yes	Yes	No	No	Positive	2.47217
Ilemela	3	M	Food Service	Well	2	Yes	Yes	No	Yes	NA	2.39511
Ilemela	3	M	Fishing	Lake	2	Yes	Yes	No	Yes	NA	2.82309
Ilemela	3	M	Fishing	Lake	2	Yes	Yes	No	Yes	Positive	1.53632
Ilemela	3	M	Peasant	Tap	2	Yes	Yes	No	Yes	Positive	2.52428
Ilemela	3	M	Fishing	Lake	1	Yes	Yes	No	Yes	NA	3.82657
Ilemela	3	M	Peasant	Lake	2	Yes	Yes	No	Yes	NA	5.49817
Ilemela	3	M	Peasant	Lake	2	Yes	Yes	No	Yes	NA	7.14995
Ilemela	3	F	Peasant	Lake	1	Yes	Yes	No	Yes	Negative	1.06122
Ilemela	3	M	Business	Tap	2	Yes	Yes	No	Yes	NA	0.423448
Ilemela	3	M	Peasant	Tap	2	Yes	Yes	No	Yes	Positive	5.51932
Ilemela	3	M	Fishing	Lake	1	Yes	Yes	No	Yes	Positive	3.88268
Ilemela	3	M	Peasant	Lake	2	Yes	Yes	No	Yes	Positive	1.57174
Ilemela	3	F	Business	Well	1	Yes	Yes	No	Yes	NA	5.2666
Ilemela	3	F	Peasant	Lake	2	Yes	Yes	No	Yes	NA	1.59396
Ilemela	3	M	Fishing	Lake	2	Yes	Yes	No	No	Positive	0.623881
Ilemela	3	M	Peasant	Well	2	Yes	Yes	No	Yes	Positive	3.80415
Ilemela	3	M	Driver	Tap	1	Yes	Yes	No	Yes	Positive	3.17276
Ilemela	3	F	Peasant	Well	2	Yes	Yes	No	Yes	Positive	2.12935
Ilemela	3	F	House Wife	Well	1	Yes	Yes	No	Yes	NA	2.91113
Ilemela	3	M	Fishing	Lake	2	Yes	Yes	No	Yes	NA	2.85859
Ilemela	3	M	Peasant	Well	2	Yes	Yes	No	Yes	Positive	2.97686
Ilemela	3	F	House Wife	Tap	2	Yes	Yes	No	Yes	Negative	1.0886
Ilemela	3	F	House Wife	Tap	2	Yes	Yes	No	Yes	Positive	2.09047
Ilemela	3	F	Business	Tap	3	Yes	Yes	Yes	Yes	Positive	12.5857
Ilemela	3	M	Peasant	Well	3	Yes	Yes	No	Yes	Negative	2.70531
Ilemela	3	M	Peasant	Well	1	Yes	Yes	No	Yes	Positive	1.22767
Ilemela	3	M	Food Service	Lake	1	Yes	Yes	No	Yes	NA	1.92501
Ilemela	3	F	Food Service	Well	1	Yes	Yes	No	Yes	Positive	1.97691
Ilemela	3	M	Service	Lake	1	Yes	Yes	No	Yes	NA	0.788805
Ilemela	3	M	Peasant	Lake	1	Yes	Yes	No	Yes	NA	5.5654
Ilemela	3	F	Peasant	Lake	2	Yes	Yes	No	Yes	Positive	3.81775
Ilemela	3	F	Food Service	Lake	3	Yes	Yes	No	No	Positive	1.32308
Ilemela	3	F	Peasant	Lake	1	Yes	Yes	No	Yes	NA	1.45214
Ilemela	3	F	Business	Tap	2	Yes	Yes	No	Yes	NA	0.872496
Ilemela	3	M	Fishing	Lake	1	Yes	Yes	No	Yes	NA	1.23035
Ilemela	3	F	Food Service	Lake	1	Yes	Yes	No	Yes	Positive	6.64297
Ilemela	3	M	Fishing	Well	2	Yes	Yes	No	Yes	NA	1.41289
Ilemela	3	M	Peasant	Well	1	Yes	Yes	No	Yes	NA	6.87189
Ilemela	3	M	Peasant	Well	2	Yes	Yes	No	Yes	Positive	8.54071
Ilemela	3	F	House Wife	Well	2	Yes	Yes	No	Yes	NA	1.37084
Ilemela	3	F	Food Service	Lake	1	Yes	Yes	No	Yes	NA	1.63508
Ilemela	4	F	Fishing	Lake	1	Yes	Yes	No	Yes	NA	1.57625
Ilemela	4	F	Food Service	Lake	2	Yes	Yes	No	Yes	NA	0.986467
Ilemela	4	M	Peasant	Well	2	Yes	Yes	No	Yes	Negative	1.26251
Ilemela	4	F	Peasant	Well	1	Yes	Yes	No	Yes	NA	2.79782
Ilemela	4	F	Peasant	Well	2	Yes	Yes	No	Yes	NA	1.46342
Ilemela	4	F	Other	Well	2	Yes	Yes	No	Yes	Positive	7.3913
Ilemela	4	M	Service	Lake	1	Yes	Yes	No	Yes	NA	7.67079
Ilemela	4	F	Other	Lake	1	Yes	Yes	No	Yes	NA	2.97824
Ilemela	4	F	Peasant	Well	2	Yes	Yes	No	Yes	NA	8.94953
Ilemela	4	M	Peasant	Tap	2	Yes	Yes	No	Yes	Positive	0.944217
Ilemela	4	F	Other	Lake	1	Yes	Yes	No	Yes	NA	0.528138
Ilemela	4	M	Fishing	Well	2	Yes	Yes	No	No	Positive	0.272714
Ilemela	4	F	Peasant	Lake	2	Yes	Yes	No	Yes	NA	3.6907
Ilemela	4	F	Peasant	Lake	1	Yes	Yes	No	Yes	NA	1.25263
Ilemela	4	M	Business	Well	1	Yes	Yes	No	Yes	NA	9.1174
Ilemela	4	M	Peasant	Well	2	Yes	Yes	No	Yea	Positive	15.1298
Ilemela	4	M	Business	Tap	1	Yes	Yes	No	Yes	NA	0.920988
Ilemela	4	M	Peasant	Well	1	Yes	Yes	No	No	Positive	3.21631
Ilemela	4	F	Peasant	NR	1	Yes	Yes	No	Yes	NA	2.07295
Ilemela	4	M	Peasant	Lake	1	Yes	Yes	No	Yes	NA	5.34429
Ilemela	4	M	Peasant	Lake	2	Yes	Yes	No	Yes	Positive	3.87975
Ilemela	4	M	Peasant	Tap	2	Yes	Yes	No	Yes	Positive	0.924078
Ilemela	4	F	House Wife	Tap	1	Yes	Yes	No	Yes	Positive	3.29652
Ilemela	4	M	Peasant	Tap	1	Yes	Yes	No	Yes	NA	1.02148
Nyamagana	1	M	Child	Tap	2	No	Yes	No	Yes	Negative	7.51844
Nyamagana	1	M	Child	Tap	1	Yes	Yes	No	Yes	NA	9.21447
Nyamagana	1	M	Child	Other	1	Yes	Yes	Yes	Yes	Negative	5.7165
Nyamagana	1	M	Child	Tap	2	Yes	Yes	No	No	NA	1.16333
Nyamagana	1	M	Child	Tap	2	Yes	Yes	No	No	NA	1.01275
Nyamagana	1	M	Child	Tap	2	Yes	Yes	No	Yes	Positive	1.13276
Nyamagana	1	M	Child	Tap	2	Yes	Yes	Yes	Yes	Positive	3.89935
Nyamagana	1	F	Child	Tap	2	No	Yes	Yes	Yes	Positive	2.29976
Nyamagana	1	M	Child	Tap	1	Yes	Yes	Yes	Yes	Positive	4.35365
Nyamagana	1	M	Child	Tap	1	Yes	Yes	No	Yes	Negative	7.91776
Nyamagana	1	F	Child	Tap	2	Yes	Yes	Yes	Yes	Negative	7.0981
Nyamagana	1	M	Child	Tap	2	Yes	Yes	No	Yes	Negative	6.42485
Nyamagana	1	M	Child	Tap	2	Yes	Yes	Yes	Yes	Positive	4.07961
Nyamagana	1	M	Child	Tap	1	Yes	Yes	No	Yes	Positive	7.99856
Nyamagana	1	M	Child	Tap	1	Yes	Yes	No	Yes	Positive	8.79136
Nyamagana	1	M	Child	Well	1	Yes	Yes	No	Yes	Positive	1.22814
Nyamagana	1	F	Child	Tap	1	No	Yes	Yes	Yes	Negative	7.29433
Nyamagana	1	F	Child	Tap	1	Yes	Yes	No	Yes	Positive	6.73644
Nyamagana	1	M	Child	Tap	2	Yes	Yes	No	Yes	NA	9.23799
Nyamagana	1	F	Child	Tap	2	Yes	Yes	No	Yes	Negative	7.22453
Nyamagana	1	M	Child	Tap	3	Yes	Yes	No	Yes	NA	0.827778
Nyamagana	1	M	Child	Tap	3	Yes	Yes	No	Yes	Positive	2.2889
Nyamagana	1	F	Child	Tap	3	Yes	Yes	Yes	Yes	NA	8.69392
Nyamagana	1	M	Child	Well	3	Yes	Yes	No	Yes	Positive	1.42535
Nyamagana	1	M	Child	Tap	1	Yes	Yes	No	Yes	NA	9.31238
Nyamagana	1	M	Child	Tap	1	Yes	Yes	No	Yes	Positive	8.26018
Nyamagana	1	M	Child	Well	1	Yes	Yes	No	Yes	Positive	10.4021
Nyamagana	1	M	Child	Well	1	Yes	Yes	No	Yes	Positive	1.04146
Nyamagana	1	F	Child	Well	2	Yes	Yes	No	Yes	Positive	0.448494
Nyamagana	1	M	Child	Tap	2	Yes	Yes	No	Yes	NA	8.5389
Nyamagana	1	F	Child	Tap	3	No	Yes	Yes	Yes	NA	10.2405
Nyamagana	1	M	Child	Tap	1	Yes	Yes	No	No	NA	9.28556
Nyamagana	1	F	Child	Well	2	Yes	Yes	No	Yes	NA	8.87132
Nyamagana	1	F	Child	Tap	2	Yes	Yes	No	Yes	Negative	7.08149
Nyamagana	2	F	Child	Well	2	Yes	Yes	No	Yes	NA	0.618508
Nyamagana	2	M	Child	Tap	1	Yes	Yes	No	Yes	Positive	0.839617
Nyamagana	2	M	Child	Tap	1	Yes	Yes	No	Yes	NA	2.32428
Nyamagana	2	M	Child	Well	1	Yes	Yes	No	Yes	Positive	7.51309
Nyamagana	2	M	Child	Well	1	Yes	Yes	No	No	Positive	8.64441
Nyamagana	2	M	Child	Well	1	Yes	Yes	No	Yes	Positive	8.74254
Nyamagana	2	M	Child	Tap	2	Yes	Yes	No	Yes	Positive	9.94604
Nyamagana	2	F	Child	Tap	2	Yes	Yes	Yes	Yes	Positive	9.25335
Nyamagana	2	M	Student	Tap	2	Yes	Yes	No	Yes	Positive	6.91825
Nyamagana	2	F	Child	Tap	2	Yes	Yes	Yes	Yes	Positive	7.65617
Nyamagana	2	M	Child	Tap	3	Yes	Yes	No	Yes	Negative	7.99413
Nyamagana	2	M	Child	Tap	3	Yes	Yes	No	Yes	NA	1.60957
Nyamagana	2	F	Child	Tap	1	Yes	Yes	No	Yes	Negative	2.3146
Nyamagana	2	F	Child	Tap	1	Yes	Yes	No	Yes	Positive	0.375537
Nyamagana	2	M	Child	Tap	1	Yes	Yes	No	Yes	Negative	6.98706
Nyamagana	2	M	Child	Tap	2	Yes	Yes	No	Yes	NA	7.16196
Nyamagana	2	M	Child	Tap	2	Yes	Yes	Yes	Yes	Positive	8.68289
Nyamagana	2	F	Child	Tap	2	Yes	Yes	No	No	Positive	8.77126
Nyamagana	2	F	Child	Tap	2	Yes	Yes	No	Yes	Positive	6.75553
Nyamagana	2	M	Child	Tap	2	Yes	Yes	No	Yes	Positive	7.35178
Nyamagana	2	F	Child	Tap	1	Yes	Yes	No	Yes	Positive	8.71796
Nyamagana	2	F	Child	Tap	1	Yes	Yes	No	Yes	Positive	3.33897
Nyamagana	2	M	Child	Tap	3	Yes	Yes	Yes	Yes	Negative	9.10999
Nyamagana	2	F	Child	Tap	1	Yes	Yes	No	Yes	Negative	2.46192
Nyamagana	2	F	Child	Tap	2	Yes	Yes	No	Yes	Positive	9.15611
Nyamagana	2	M	Child	Tap	2	Yes	Yes	No	Yes	Positive	3.89675
Nyamagana	2	F	Child	Tap	2	Yes	Yes	No	Yes	NA	10.5429
Nyamagana	2	F	Child	Tap	3	Yes	Yes	Yes	Yes	Negative	10.3456
Nyamagana	2	F	Child	Tap	3	No	Yes	Yes	Yes	Negative	3.12268
Nyamagana	2	F	Child	Tap	1	Yes	Yes	No	Yes	Positive	4.30608
Nyamagana	2	F	Child	Tap	1	Yes	Yes	No	Yes	Positive	3.85299
Nyamagana	2	M	Child	Tap	2	Yes	Yes	Yes	Yes	NA	0.483552
Nyamagana	2	M	Child	Tap	2	Yes	No	No	No	Positive	3.42671
Nyamagana	2	F	Child	Tap	2	Yes	Yes	No	Yes	Negative	8.93596
Nyamagana	2	M	Child	Tap	3	Yes	Yes	No	Yes	NA	9.30126
Nyamagana	2	F	Child	Tap	3	No	Yes	Yes	Yes	Negative	8.28869
Nyamagana	2	F	Student	Tap	3	Yes	Yes	Yes	Yes	Positive	6.48296
Nyamagana	2	M	Student	Tap	1	Yes	Yes	No	Yes	Positive	9.01613
Nyamagana	2	M	Student	Tap	2	Yes	Yes	Yes	Yes	Positive	3.73734
Nyamagana	2	M	Student	Tap	3	No	Yes	No	Yes	Positive	4.38072
Nyamagana	2	M	Food Service	Tap	2	Yes	Yes	No	Yes	Negative	9.44125
Nyamagana	2	M	Service	Tap	1	Yes	Yes	No	Yes	Positive	0.267934
Nyamagana	2	M	Service	Tap	1	Yes	Yes	Yes	Yes	NA	0.83913
Nyamagana	3	F	Student	Well	2	Yes	Yes	No	Yes	Positive	1.03227
Nyamagana	3	F	Other	Tap	2	Yes	Yes	No	Yes	Positive	10.4473
Nyamagana	3	M	Service	Tap	3	Yes	Yes	No	Yes	Negative	8.37645
Nyamagana	3	M	Student	Tap	1	Yes	Yes	Yes	Yes	Positive	1.44382
Nyamagana	3	M	Service	Tap	1	Yes	Yes	No	Yes	Negative	1.29218
Nyamagana	3	M	Business	Tap	2	Yes	Yes	No	Yes	Positive	5.55026
Nyamagana	3	M	Service	Tap	2	Yes	Yes	No	Yes	Negative	2.16977
Nyamagana	3	M	Student	Tap	2	Yes	Yes	No	Yes	Positive	6.26131
Nyamagana	3	F	House Wife	Tap	2	Yes	Yes	No	Yes	Negative	7.08899
Nyamagana	3	F	House Wife	Tap	2	Yes	Yes	No	Yes	Negative	7.32545
Nyamagana	3	M	Student	Tap	2	Yes	Yes	Yes	Yes	NA	1.59493
Nyamagana	3	F	Food Service	Tap	2	Yes	Yes	No	Yes	NA	9.0433
Nyamagana	3	F	Peasant	Tap	2	No	Yes	Yes	Yes	Positive	8.9733
Nyamagana	3	F	House Wife	Tap	3	Yes	Yes	No	Yes	Positive	2.62821
Nyamagana	3	M	Other	Tap	3	Yes	Yes	Yes	Yes	Negative	2.343
Nyamagana	3	F	Service	Tap	1	Yes	Yes	No	Yes	Negative	7.13142
Nyamagana	3	M	Student	Tap	1	Yes	Yes	Yes	Yes	NA	8.83812
Nyamagana	3	F	Food Service	Tap	1	Yes	Yes	No	No	NA	8.82173
Nyamagana	3	F	House Wife	Tap	1	Yes	Yes	No	Yes	NA	0.132452
Nyamagana	3	F	Peasant	Tap	1	Yes	Yes	No	Yes	NA	6.98416
Nyamagana	3	M	Fishing	Lake	2	Yes	Yes	No	Yes	NA	0.756164
Nyamagana	3	M	Student	Tap	2	Yes	Yes	Yes	Yes	Positive	0.670197
Nyamagana	3	F	Student	Tap	2	Yes	Yes	No	Yes	Positive	7.02117
Nyamagana	3	M	Business	Tap	2	No	Yes	No	Yes	Negative	5.00628
Nyamagana	3	M	Student	Tap	3	Yes	Yes	No	Yes	Positive	1.05687
Nyamagana	3	F	House Wife	Tap	1	Yes	Yes	No	some	NA	2.02785
Nyamagana	3	F	House Wife	Tap	1	Yes	Yes	No	Yes	NA	9.36024
Nyamagana	3	F	House Wife	Tap	1	Yes	Yes	No	Yes	Positive	2.00852
Nyamagana	3	M	Service	Well	1	Yes	Yes	Yes	Yes	NA	2.56829
Nyamagana	3	F	Peasant	Tap	1	Yes	Yes	No	Yes	Positive	5.2943
Nyamagana	3	F	Food Service	Tap	2	Yes	Yes	Yes	Yes	NA	11.7716
Nyamagana	3	M	Service	Tap	2	Yes	Yes	No	Yes	Positive	9.13451
Nyamagana	3	M	House Wife	Tap	3	Yes	Yes	Yes	Yes	NA	8.52346
Nyamagana	3	F	House Wife	Tap	1	Yes	Yes	No	Yes	Positive	3.3963
Nyamagana	3	F	Other	Tap	2	Yes	Yes	No	Yes	NA	8.92888
Nyamagana	3	M	Peasant	Tap	2	No	Yes	No	Yes	Positive	9.38727
Nyamagana	3	F	Food Service	Tap	2	Yes	Yes	No	Yes	Positive	7.39296
Nyamagana	3	F	Peasant	Tap	2	Yes	Yes	No	Yes	Positive	6.64184
Nyamagana	3	F	Peasant	Tap	3	Yes	Yes	No	Yes	Positive	10.7218
Nyamagana	3	F	Food Service	Tap	3	Yes	Yes	No	Yes	NA	5.97323
Nyamagana	3	M	Student	Tap	1	Yes	Yes	No	No	NA	2.48903
Nyamagana	3	F	Service	Tap	1	Yes	Yes	N0	Yes	NA	8.97506
Nyamagana	3	M	Business	Tap	2	Yes	Yes	No	Yes	Positive	8.79584
Nyamagana	3	F	Business	Tap	2	Yes	Yes	No	Yes	Positive	8.93697
Nyamagana	3	F	Business	Tap	2	No	Yes	No	Yes	Negative	9.05248
Nyamagana	3	M	Service	Tap	2	Yes	Yes	No	Yes	Positive	4.08975
Nyamagana	3	F	House Wife	Tap	1	No	Yes	No	No	Positive	9.65693
Nyamagana	3	F	House Wife	Tap	1	Yes	Yes	No	Yes	Positive	9.05482
Nyamagana	3	M	Business	Tap	1	Yes	Yes	No	Yes	Negative	9.23855
Nyamagana	3	F	Peasant	Tap	1	Yes	Yes	No	Yes	Positive	3.93453
Nyamagana	3	F	Business	Tap	1	Yes	No	No	Yes	Positive	4.57454
Nyamagana	3	M	Service	Tap	2	Yes	Yes	No	Yes	NA	8.42718
Nyamagana	3	F	Peasant	Tap	2	Yes	Yes	No	Yes	Positive	1.32961
Nyamagana	3	M	Student	Tap	2	Yes	Yes	No	Yes	Positive	6.47452
Nyamagana	3	F	Peasant	Tap	2	Yes	Yes	Yes	Yes	Positive	7.17473
Nyamagana	3	F	Peasant	Other	2	Yes	Yes	No	Yes	Positive	3.96104
Nyamagana	3	F	House Wife	Tap	2	Yes	Yes	Yes	Yes	Positive	7.28768
Nyamagana	3	M	Driver	Tap	3	Yes	Yes	Yes	Yes	Positive	1.02871
Nyamagana	3	M	Service	Tap	1	Yes	Yes	No	Yes	Positive	1.93031
Nyamagana	3	F	House Wife	Well	1	Yes	Yes	No	Yes	Negative	3.02072
Nyamagana	3	F	House Wife	Tap	1	Yes	Yes	No	No	NA	7.20804
Nyamagana	3	F	House Wife	Tap	1	Yes	Yes	Yes	Yes	Positive	7.90496
Nyamagana	3	M	Service	Tap	2	No	Yes	No	Yes	Positive	9.53839
Nyamagana	3	F	House Wife	Tap	2	Yes	Yes	No	Yes	NA	0.557747
Nyamagana	3	M	Peasant	Well	2	No	Yes	No	Yes	Negative	1.54938
Nyamagana	3	M	Service	Tap	2	Yes	Yes	No	Yes	Negative	1.60432
Nyamagana	3	F	House Wife	Tap	2	Yes	Yes	No	Yes	Positive	6.73046
Nyamagana	3	M	Business	Tap	2	Yes	Yes	No	Yes	NA	8.42797
Nyamagana	3	F	Business	Tap	2	Yes	Yes	No	Yes	Positive	4.01795
Nyamagana	3	F	House Wife	Tap	2	Yes	Yes	Yes	Yes	Negative	1.52817
Nyamagana	3	M	Business	Tap	3	No	Yes	No	Yes	NA	2.28595
Nyamagana	3	M	Fishing	Lake	3	Yes	Yes	No	Yes	Positive	16.0369
Nyamagana	3	M	Service	Tap	3	No	Yes	No	Yes	Positive	8.90232
Nyamagana	3	M	Business	Tap	3	Yes	Yes	No	Yes	Positive	0.81351
Nyamagana	3	F	Peasant	Tap	1	Yes	Yes	No	Yes	Negative	9.81864
Nyamagana	3	F	Service	Tap	1	Yes	Yes	No	Yes	Positive	6.39391
Nyamagana	3	M	Service	Tap	2	Yes	Yes	No	Yes	Positive	9.51172
Nyamagana	3	F	House Wife	Tap	2	No	Yes	Yes	Yes	NA	9.76111
Nyamagana	3	M	Food Service	Tap	3	Yes	Yes	No	Yes	NA	0.8587
Nyamagana	3	M	Other	Tap	3	Yes	Yes	No	Yes	Negative	8.91266
Nyamagana	3	F	Peasant	Tap	1	Yes	Yes	No	Yes	Negative	9.07582
Nyamagana	3	F	Business	Tap	1	Yes	Yes	No	Yes	Negative	1.62067
Nyamagana	3	F	House Wife	Tap	1	No	No	No	No	Positive	7.5648
Nyamagana	3	M	Fishing	Lake	1	Yes	Yes	Yes	Yes	Positive	8.6742
Nyamagana	3	M	Service	Tap	2	Yes	Yes	No	Yes	NA	9.93716
Nyamagana	3	M	Driver	Tap	2	Yes	Yes	No	Yes	Negative	2.53449
Nyamagana	3	F	Service	Tap	2	Yes	Yes	No	Yes	NA	6.15091
Nyamagana	3	M	Service	Tap	2	Yes	Yes	No	Yes	NA	8.12191
Nyamagana	3	F	Business	Tap	3	Yes	Yes	No	Yes	Negative	4.00819
Nyamagana	3	F	Fishing	Lake	3	Yes	Yes	Yes	Yes	NA	8.42808
Nyamagana	3	M	Business	Tap	1	Yes	No	No	Yes	NA	2.45224
Nyamagana	3	M	Service	Tap	1	Yes	Yes	No	Yes	NA	2.6188
Nyamagana	3	F	House Wife	Tap	2	Yes	Yes	No	Yes	Positive	8.62691
Nyamagana	3	M	Other	Tap	2	Yes	Yes	No	Yes	Negative	2.48017
Nyamagana	3	M	Service	Tap	2	Yes	Yes	Yes	Yes	Negative	0.245975
Nyamagana	3	F	Business	Tap	2	Yes	Yes	No	Yes	NA	0.166172
Nyamagana	3	M	Service	Tap	2	Yes	Yes	Yes	Yes	Positive	4.05708
Nyamagana	3	F	Service	Tap	2	Yes	Yes	No	Yes	Negative	8.39438
Nyamagana	3	M	Driver	Tap	2	Yes	Yes	No	Yes	Positive	4.63506
Nyamagana	3	M	Service	Tap	3	Yes	Yes	No	Yes	Positive	6.74242
Nyamagana	3	F	Peasant	Tap	3	Yes	Yes	No	Yes	Positive	9.07837
Nyamagana	3	M	Business	Tap	3	Yes	Yes	No	Yes	NA	6.98431
Nyamagana	3	M	Service	Tap	3	Yes	Yes	No	Yes	Positive	2.38895
Nyamagana	3	M	Other	Well	2	Yes	Yes	No	Yes	NA	14.092
Nyamagana	3	M	Peasant	Tap	3	No	Yes	No	No	Negative	6.56868
Nyamagana	3	F	Service	Tap	2	Yes	Yes	No	Yes	Negative	9.02662
Nyamagana	3	M	Peasant	Well	2	No	Yes	No	Yes	Positive	6.56019
Nyamagana	3	M	Service	Tap	3	Yes	Yes	No	Yes	Positive	9.20496
Nyamagana	3	M	Peasant	Tap	3	Yes	Yes	No	Yes	Positive	7.91744
Nyamagana	3	M	Driver	Tap	3	Yes	Yes	No	Yes	NA	7.30569
Nyamagana	3	F	Peasant	Tap	1	Yes	Yes	No	Yes	Positive	9.9107
Nyamagana	3	M	Service	Well	1	Yes	Yes	No	Yes	Positive	4.32167
Nyamagana	3	M	Service	Tap	1	Yes	Yes	No	Yes	Positive	7.60599
Nyamagana	3	M	Driver	Tap	2	Yes	Yes	No	Yes	Negative	6.99606
Nyamagana	3	M	Business	Tap	2	Yes	Yes	No	Yes	Positive	3.04878
Nyamagana	3	F	Food Service	Tap	2	Yes	Yes	No	Yes	NA	4.49248
Nyamagana	3	M	Fishing	Lake	3	Yes	Yes	No	Yes	Positive	13.0763
Nyamagana	3	M	Service	Tap	3	Yes	Yes	N0	Yes	Positive	2.451
Nyamagana	3	F	Business	Lake	3	Yes	Yes	No	Yes	Positive	8.74016
Nyamagana	3	F	Business	Tap	2	Yes	Yes	Yes	Yes	NA	3.06618
Nyamagana	3	M	Service	Tap	1	Yes	Yes	No	Yes	NA	10.5223
Nyamagana	3	M	Business	Well	1	No	Yes	No	Yes	NA	1.77196
Nyamagana	3	F	House Wife	Tap	1	Yes	Yes	Yes	Yes	NA	2.90687
Nyamagana	3	M	Peasant	Tap	1	Yes	Yes	No	Yes	Positive	6.77403
Nyamagana	3	M	Fishing	Tap	1	Yes	Yes	No	Yes	NA	6.63256
Nyamagana	3	M	Fishing	Lake	1	Yes	Yes	No	Yes	Positive	8.55364
Nyamagana	3	M	Peasant	Tap	2	Yes	Yes	No	Yes	Positive	9.89588
Nyamagana	3	M	Service	Tap	2	Yes	Yes	No	Yes	Negative	8.5324
Nyamagana	3	F	Peasant	Well	2	Yes	Yes	Yes	Yes	Positive	0.345477
Nyamagana	3	F	Other	Tap	2	Yes	Yes	No	Yes	Positive	1.1709
Nyamagana	3	M	Service	Tap	2	No	Yes	No	Yes	Positive	2.07737
Nyamagana	3	M	Peasant	Tap	2	Yes	Yes	No	Yes	Negative	5.22099
Nyamagana	3	M	Peasant	Tap	2	Yes	Yes	No	Yes	Positive	3.56853
Nyamagana	3	M	Service	Tap	2	Yes	Yes	No	Yes	Positive	7.63482
Nyamagana	3	F	House Wife	Tap	2	Yes	Yes	No	Yes	NA	12.2816
Nyamagana	3	F	Service	Tap	1	Yes	Yes	No	Yes	NA	9.05494
Nyamagana	3	M	Fishing	Lake	2	No	Yes	No	Yes	Positive	0.822425
Nyamagana	3	M	Fishing	Well	2	No	Yes	No	Yes	Negative	1.18028
Nyamagana	3	M	Business	Tap	2	Yes	Yes	No	Yes	Positive	7.00742
Nyamagana	3	M	Peasant	Tap	2	Yes	Yes	No	Yes	Positive	5.84012
Nyamagana	3	F	House Wife	Tap	2	Yes	Yes	No	Yes	NA	8.81775
Nyamagana	3	M	Peasant	Tap	2	Yes	Yes	No	Yes	NA	7.22183
Nyamagana	3	F	House Wife	Tap	2	Yes	Yes	No	No	Positive	8.29528
Nyamagana	3	M	Business	Tap	2	Yes	Yes	No	Yes	Negative	2.57198
Nyamagana	3	F	Peasant	Tap	2	No	Yes	No	No	NA	7.45626
Nyamagana	3	M	Business	Tap	1	Yes	Yes	No	Yes	NA	9.43808
Nyamagana	3	M	Peasant	Tap	1	Yes	Yes	No	Yes	NA	0.130793
Nyamagana	3	M	Driver	Tap	2	Yes	Yes	No	Yes	Negative	6.95069
Nyamagana	3	M	Service	Tap	3	No	Yes	No	Yes	Negative	1.20672
Nyamagana	3	M	Service	Tap	3	Yes	Yes	No	Yes	NA	9.6681
Nyamagana	3	M	Peasant	Tap	3	No	Yes	No	No	Positive	8.35958
Nyamagana	3	M	Fishing	Tap	3	Yes	Yes	No	Yes	Negative	3.79727
Nyamagana	3	M	Business	Tap	1	Yes	Yes	No	Yes	Positive	7.50874
Nyamagana	3	M	Service	Tap	1	Yes	Yes	No	Yes	Positive	2.52389
Nyamagana	3	M	Service	Tap	1	Yes	Yes	Yes	Yes	Positive	4.03249
Nyamagana	3	M	Fishing	Tap	1	Yes	Yes	No	Yes	Positive	17.3199
Nyamagana	3	M	Driver	Tap	2	Yes	Yes	No	Yes	NA	1.7356
Nyamagana	3	M	Peasant	Tap	2	Yes	Yes	No	Yes	NA	7.84584
Nyamagana	3	M	Peasant	Tap	2	Yes	Yes	No	Yes	Positive	8.37021
Nyamagana	3	F	House Wife	Tap	3	Yes	No	No	Yes	Positive	8.95836
Nyamagana	3	F	House Wife	Well	1	Yes	Yes	No	Yes	Negative	7.56496
Nyamagana	3	M	Driver	Tap	1	Yes	Yes	No	Yes	Positive	2.59728
Nyamagana	3	F	Peasant	Tap	2	Yes	Yes	No	Yes	Positive	1.67892
Nyamagana	3	F	Peasant	Tap	2	Yes	Yes	No	Yes	Positive	2.58943
Nyamagana	3	F	Business	Tap	3	Yes	Yes	No	Yes	Positive	6.49802
Nyamagana	3	M	Service	Tap	3	Yes	Yes	No	Yes	Negative	8.23916
Nyamagana	3	M	Service	Tap	2	Yes	Yes	No	Yes	Positive	3.21219
Nyamagana	3	M	Peasant	Tap	3	Yes	Yes	No	Yes	Positive	8.70755
Nyamagana	3	M	Business	Tap	1	No	No	No	No	Negative	5.98299
Nyamagana	3	M	Business	Tap	1	No	Yes	No	Yes	Positive	8.93868
Nyamagana	3	M	Service	Tap	2	Yes	Yes	No	Yes	Positive	9.36185
Nyamagana	3	F	House Wife	Tap	2	Yes	Yes	No	No	NA	9.32934
Nyamagana	3	F	House Wife	Tap	2	Yes	Yes	No	No	Negative	9.55358
Nyamagana	3	M	Peasant	Tap	2	No	Yes	No	Yes	Negative	0.69851
Nyamagana	3	F	Business	Tap	2	Yes	Yes	N0	Yes	NA	6.88167
Nyamagana	3	M	Other	Tap	2	Yes	Yes	No	Yes	NA	7.58576
Nyamagana	3	M	Fishing	Lake	2	Yes	Yes	No	Yes	NA	17.5128
Nyamagana	3	F	House Wife	Tap	1	No	Yes	No	Yes	Positive	9.22017
Nyamagana	3	M	Peasant	Tap	1	Yes	Yes	No	Yes	Positive	2.49085
Nyamagana	3	M	Fishing	Lake	1	Yes	Yes	No	Yes	Negative	7.78593
Nyamagana	3	M	Service	Tap	3	Yes	Yes	No	Yes	NA	1.11613
Nyamagana	3	M	Business	Tap	1	Yes	Yes	No	Yes	Negative	9.20836
Nyamagana	3	M	Driver	Tap	1	Yes	Yes	Yes	Yes	Positive	1.98204
Nyamagana	3	F	Peasant	Tap	1	Yes	Yes	No	Yes	Positive	6.61445
Nyamagana	3	M	Peasant	Tap	2	Yes	Yes	No	Yes	Positive	0.559338
Nyamagana	3	M	Business	Lake	2	Yes	Yes	No	Yes	NA	1.61186
Nyamagana	3	M	Business	Tap	2	Yes	Yes	No	Yes	Positive	4.26635
Nyamagana	3	F	Business	Tap	2	Yes	Yes	No	Yes	NA	7.48603
Nyamagana	3	M	Service	Tap	1	Yes	Yes	No	Yes	NA	3.86584
Nyamagana	3	M	Business	Tap	2	No	Yes	Yes	Yes	Positive	0.299645
Nyamagana	3	F	Service	Well	2	Yes	Yes	Yes	Yes	Negative	8.22992
Nyamagana	3	F	Business	Tap	3	No	Yes	Yes	Yes	Positive	1.20773
Nyamagana	3	M	Peasant	Tap	1	Yes	Yes	No	Yes	NA	0.294413
Nyamagana	3	F	Peasant	Tap	2	Yes	Yes	Yes	Yes	NA	2.82045
Nyamagana	3	M	Service	Tap	3	Yes	Yes	No	Yes	Positive	5.40094
Nyamagana	3	M	Fishing	Tap	1	Yes	Yes	No	Yes	NA	8.71745
Nyamagana	3	M	Service	Tap	3	Yes	Yes	No	Yes	Negative	7.25199
Nyamagana	3	M	Service	Tap	2	No	Yes	No	Yes	Positive	8.60969
Nyamagana	3	M	Service	Tap	2	Yes	Yes	No	Yes	Positive	6.72828
Nyamagana	3	F	Fishing	Tap	2	Yes	Yes	No	Yes	Positive	6.19755
Nyamagana	3	F	Fishing	Tap	3	Yes	Yes	No	Yes	NA	2.67732
Nyamagana	3	M	Service	Tap	1	Yes	Yes	No	Yes	Positive	0.837314
Nyamagana	3	M	Student	Tap	1	Yes	Yes	No	Yes	NA	2.14605
Nyamagana	3	F	Peasant	Tap	3	Yes	Yes	No	Yes	Positive	8.47126
Nyamagana	3	F	Business	Tap	3	Yes	Yes	No	Yes	Positive	8.96402
Nyamagana	3	F	Peasant	Tap	2	Yes	Yes	Yes	Yes	Negative	10.4846
Nyamagana	3	F	Peasant	Well	1	Yes	Yes	No	No	NA	1.15417
Nyamagana	3	F	Peasant	Tap	2	Yes	Yes	No	Yes	Positive	4.40123
Nyamagana	3	F	Peasant	Tap	1	Yes	Yes	No	Yes	Negative	2.60171
Nyamagana	3	F	Peasant	Tap	2	Yes	Yes	No	Yes	Positive	1.07783
Nyamagana	3	M	Service	Tap	2	Yes	Yes	No	Yes	Positive	7.45264
Nyamagana	3	F	Peasant	Well	2	Yes	Yes	No	Yes	Positive	0.781716
Nyamagana	3	M	Peasant	Tap	3	No	Yes	Yes	No	Positive	7.0566
Nyamagana	3	F	Service	Tap	2	Yes	Yes	Yes	Yes	Positive	2.68949
Nyamagana	3	F	Peasant	Tap	1	Yes	Yes	Yes	Yes	NA	7.7392
Nyamagana	3	M	Fishing	Tap	2	Yes	Yes	Yes	Yes	Positive	8.53002
Nyamagana	3	M	Peasant	Tap	2	Yes	Yes	No	Yes	Positive	2.49899
Nyamagana	3	M	Service	Tap	2	Yes	Yes	No	Yes	Negative	4.34369
Nyamagana	4	F	House Wife	Tap	3	Yes	Yes	No	Yes	Positive	10.989
Nyamagana	4	M	Fishing	Lake	3	No	Yes	No	Yes	Positive	7.15066
Nyamagana	4	M	Fishing	Tap	3	No	Yes	No	Yes	Positive	4.5601
Nyamagana	4	F	House Wife	Well	1	Yes	Yes	No	Yes	NA	4.88665
Nyamagana	4	M	Peasant	Well	1	Yes	Yes	No	Yes	Positive	8.36015
Nyamagana	4	F	Peasant	Well	3	Yes	Yes	No	Yes	NA	13.0528
Nyamagana	4	F	House Wife	Tap	2	No	Yes	No	Yes	Positive	2.47057
Nyamagana	4	F	Peasant	Tap	2	Yes	Yes	No	Yes	Negative	2.83568
Nyamagana	4	M	Peasant	Tap	1	Yes	No	No	Yes	NA	8.53966
Nyamagana	4	M	Peasant	Tap	1	Yes	Yes	No	Yes	Positive	7.15541
Nyamagana	4	M	Peasant	Well	1	Yes	Yes	No	Yes	Positive	3.01781

## Sheet: Data Codes
Time to Camp	1=<12 hours	2=13-24 hours	3=>24 hours
Age	1=under 5	2=6-17	3=18-60	4=over 60
